# Supplementary material for: Sofosbuvir Suppresses the Genome Replication of DENV1 in Human Hepatic Huh7 Cells
Source: Int J Mol Sci. 2024 Feb 7;25(4):2022. doi: 10.3390/ijms25042022 (PMC10889370; doi:10.3390/ijms25042022)
Supplement: Supplementary file 1 [file ijms-25-02022-s001.zip]

Archive with 1 entries (1 files):
- ijms-2822101-supplementary.pdf
